# Supplementary material for: Maternal PPI therapy during lactation: pantoprazole levels in human milk and possible neonatal implications
Source: Eur J Pediatr. 2026 May 21;185(6):425. doi: 10.1007/s00431-026-07046-7 (PMC13194337; doi:10.1007/s00431-026-07046-7)
Supplement: Supplementary file 1 — Supplementary file1 (XLSX 12 KB) [file 431_2026_7046_MOESM1_ESM.xlsx]

## Sheet: Supp 1
		DAY 1							DAY 7
Subject	HOUR	0	1.5	3	4.5	6	9	12	0	1.5	3	4.5	6	9	12
S01	Blood (ng/mL)		3166.2	955.1	364.8	140.4			<LOQ	3463.2	831.5	254.4	86.4
S02			<LOQ	<LOQ	<LOQ	1401.4			<LOQ	<LOQ	<LOQ	5475.8	903.1
S03			<LOQ	<LOQ	<LOQ	<LOQ			<LOQ	<LOQ	<LOQ	<LOQ	<LOQ
S04			<LOQ	1218.1	435.3	157.6			<LOQ	1814	978.2	565	260.5
S05			<LOQ	<LOQ	<LOQ	1019.3			NS	NS	NS	NS	NS
S06			2159.9	571.5	154.3	61.6			<LOQ	<LOQ	<LOQ	1367.7	664.4
S07			169.5	<LOQ	<LOQ	654.7			<LOQ	<LOQ	1083.4	312.2	123.9
S08			<LOQ	<LOQ	<LOQ	<LOQ			<LOQ	<LOQ	945.4	419.6	170.1
S09			<LOQ	<LOQ	2228.39	391.113			<LOQ	<LOQ	1229.64	284.703	91.8704
S10			<LOQ	4255.55	2838.69	1977.88			1132.26	648.713	5274.91	2610.06	1479.26
S11			<LOQ	<LOQ	<LOQ	<LOQ			<LOQ	<LOQ	<LOQ	<LOQ	<LOQ
S12			<LOQ	<LOQ	<LOQ	<LOQ			NS	NS	NS	NS	NS
S13			436.737	670.369	420.603	219.311			<LOQ	4400.63	640.332	218.393	84.573
S14			<LOQ	<LOQ	<LOQ	<LOQ			<LOQ	<LOQ	1861.51	1512.19	923.004
S15			1623.69	711.85	191.91	55.911			<LOQ	39.403	1404.12	364.944	106.161
S16			<LOQ	<LOQ	3041.75	869.454			<LOQ	<LOQ	<LOQ	1879.59	501.256
		DAY 1							DAY 7
Subject	HOUR	0	1.5	3	4.5	6	9	12	0	1.5	3	4.5	6	9	12
S01	Milk (ng/mL)	<LOQ		33.6		<LOQ	<LOQ	<LOQ	<LOQ		<LOQ		<LOQ	<LOQ	<LOQ
S02		<LOQ		35.2		<LOQ	<LOQ	<LOQ	<LOQ		<LOQ		43.6	<LOQ	<LOQ
S03		<LOQ		<LOQ		<LOQ	<LOQ	<LOQ	<LOQ		<LOQ		<LOQ	<LOQ	60.8
S04		<LOQ		47.7		<LOQ	<LOQ	<LOQ	<LOQ		82.9		<LOQ	<LOQ	<LOQ
S05		<LOQ		<LOQ		86.5	<LOQ	<LOQ	NS		NS		NS	NS	NS
S06		<LOQ		32.7		<LOQ	<LOQ	<LOQ	<LOQ		<LOQ		<LOQ	<LOQ	<LOQ
S07		<LOQ		<LOQ		35.6	<LOQ	<LOQ	<LOQ		55.7		<LOQ	<LOQ	<LOQ
S08		<LOQ		<LOQ		56.6	<LOQ	<LOQ	<LOQ		<LOQ		<LOQ	<LOQ	<LOQ
S09		<LOQ		<LOQ		<LOQ	<LOQ	<LOQ	<LOQ		48.9398		32.345	<LOQ	<LOQ
S10		<LOQ		140.964		104.886	<LOQ	<LOQ	131.589		762.478		315.471	106.879	NS
S11		<LOQ		<LOQ		<LOQ	45.2583	<LOQ	<LOQ		<LOQ		<LOQ	37.083	<LOQ
S12		<LOQ		<LOQ		<LOQ	<LOQ	<LOQ	NS		NS		NS	NS	NS
S13		<LOQ		<LOQ		<LOQ	<LOQ	<LOQ	<LOQ		<LOQ		<LOQ	<LOQ	<LOQ
S14		<LOQ		<LOQ		<LOQ	<LOQ	<LOQ	<LOQ		44.158		31.658	<LOQ	<LOQ
S15		<LOQ		<LOQ		<LOQ	<LOQ	<LOQ	<LOQ		55.806		<LOQ	<LOQ	<LOQ
S16		<LOQ		<LOQ		30.237	<LOQ	<LOQ	<LOQ		<LOQ		<LOQ	<LOQ	<LOQ
LOQ: limit of quantification; NS: No sample available
